# Supplementary material for: Iodinated PSMA Ligands as XFI Tracers for Targeted Cell Imaging and Characterization of Nanoparticles
Source: Int J Mol Sci. 2024 Nov 5;25(22):11880. doi: 10.3390/ijms252211880 (PMC11594147; doi:10.3390/ijms252211880)
Supplement: Supplementary file 1 [file ijms-25-11880-s001.zip]

Archive with 1 entries (1 files):
- ijms-2956600-supplementary.pdf
